# Supplementary material for: Ganglionated plexi ablation impact on atrial fibrillation mechanisms and outcomes in patients with low scar burden
Source: Europace. 2025 Aug 25;27(9):euaf178. doi: 10.1093/europace/euaf178 (PMC13223759; doi:10.1093/europace/euaf178)
Supplement: euaf178_Supplementary_Data [file euaf178_supplementary_data.zip]

Archive with 7 entries (7 files):
- Supplemental Figure 1.tif
- Supplemental Figure 2.tif
- Supplemental Figure 3.tif
- Supplemental Figure 4.tif
- Supplemental Figure 5.tif
- Supplemental Figure Legend.docx
- Supplemental Methods.docx
